# Supplementary material for: Caring for Patients with Opioid Use Disorder: A Near-Peer Workshop for Medical Students
Source: MedEdPORTAL. 2026 Jan 27;22:11573. doi: 10.15766/mep_2374-8265.11573 (PMC12835442; doi:10.15766/mep_2374-8265.11573)
Supplement: Supplementary file 1 — Presentation Materials.pptxPostsession Handout.docxFacilitator Guide.docxSurveys.docx [file mep_2374-8265.11573-s001.zip]

Archive with 5 entries (5 files):
- A. Presentation Materials.pptx
- B. Postsession Handout.docx
- C. Facilitator Guide.docx
- D. Surveys.docx
- _Educational Summary Report_11573.pdf
